# Supplementary material for: Differential gene expression in peripheral leukocytes of pre-weaned Holstein heifer calves with respiratory disease
Source: PLoS One. 2023 May 16;18(5):e0285876. doi: 10.1371/journal.pone.0285876 (PMC10187941; doi:10.1371/journal.pone.0285876)
Supplement: S1 Table — (XLSX) [file pone.0285876.s001.xlsx]

## Sheet: S1 Table
Calf ID	Farm	Disease category	Week of age	Disease time point	TUS	Nasal	Eyes	Cough	Rectal temperature (°F)
3357	B	CRS-, TUS-	3	Healthy	0	0	0	0	101.9
3357	B	CRS-, TUS-	5	Healthy	0	0	0	0	101.9
3357	B	CRS-, TUS-	7	Healthy	0	1	0	0	102.1
3357	B	CRS-, TUS-	9	Healthy	0	0	0	0	102.6
3360	B	CRS-, TUS-	5	PRE	0	0	0	1	101.5
3360	B	CRS-, TUS+	7	ONSET	3	0	0	1	102.9
3360	B	CRS-, TUS+	9	POST	3	0	0	0	101.7
3361	B	CRS-, TUS-	5	PRE	0	0	0	1	102.5
3361	B	CRS+, TUS+	7	ONSET	5	1	0	3	102.7
3361	B	CRS-, TUS+	9	POST	3	1	0	0	100.5
3363	B	CRS-, TUS-	5	PRE	0	0	0	0	102.2
3363	B	CRS-, TUS+	7	ONSET	3	0	0	0	101.7
3363	B	CRS-, TUS+	9	POST	3	0	0	1	101.8
3364	B	CRS-, TUS-	3	PRE	0	0	0	0	101.8
3364	B	CRS+, TUS+	5	ONSET	3	2	0	0	104.5
3364	B	CRS+, TUS+	7	POST	5	0	0	2	102.5
3366	B	CRS-, TUS-	5	PRE	0	0	0	1	102.3
3366	B	CRS-, TUS+	7	ONSET	3	0	0	1	101.9
3366	B	CRS-, TUS+	9	POST	3	0	0	1	101.8
3369	B	CRS-, TUS-	3	PRE	0	0	0	0	102.5
3369	B	CRS-, TUS+	5	ONSET	3	1	0	0	101.7
3369	B	CRS-, TUS-	7	POST	1	0	0	0	102.3
3370	B	CRS-, TUS-	3	PRE	0	0	0	0	101.6
3370	B	CRS+, TUS+	5	ONSET	4	0	0	2	105.7
3370	B	CRS-, TUS(2)	7	POST	2	0	0	0	101.2
3372	B	CRS-, TUS-	5	PRE	0	1	0	0	102.4
3372	B	CRS-, TUS+	7	ONSET	3	1	0	1	101.2
3372	B	CRS-, TUS+	9	POST	3	0	0	0	101.5
3373	B	CRS-, TUS-	3	PRE	0	0	0	0	101.9
3373	B	CRS-, TUS+	5	ONSET	3	0	1	1	102.4
3373	B	CRS+, TUS-	7	POST	0	2	0	0	102.1
3374	B	CRS-, TUS-	3	PRE	0	1	0	0	103
3374	B	CRS+, TUS+	5	ONSET	3	0	0	2	102.8
3374	B	CRS+, TUS+	7	POST	3	0	0	2	101.5
3375	B	CRS-, TUS-	5	PRE	0	0	0	0	101.8
3375	B	CRS+, TUS+	7	ONSET	3	0	0	2	101.8
3375	B	CRS-, TUS(2)	9	POST	2	0	0	0	101.6
3380	B	CRS-, TUS-	5	Healthy	0	0	0	0	102.7
3380	B	CRS-, TUS-	7	Healthy	0	0	0	0	102
3380	B	CRS-, TUS-	9	Healthy	0	0	0	0	101.8
3381	B	CRS-, TUS-	3	PRE	0	0	0	0	102.1
3381	B	CRS+, TUS+	5	ONSET	3	1	0	2	103
3381	B	CRS-, TUS+	7	POST	3	1	0	0	102.9
3383	B	CRS-, TUS-	3	Healthy	0	0	0	0	102.6
3383	B	CRS-, TUS-	5	Healthy	0	0	0	0	101.5
3383	B	CRS-, TUS-	7	Healthy	0	0	0	1	101.2
3383	B	CRS-, TUS-	9	Healthy	0	1	0	1	102.3
92140	A	CRS-, TUS-	3	Healthy	1	0	0	0	101.7
92140	A	CRS-, TUS-	5	Healthy	1	0	0	0	102.5
92140	A	CRS-, TUS-	7	Healthy	0	1	0	0	103.3
92140	A	CRS-, TUS-	9	Healthy	0	0	0	0	102.7
92141	A	CRS-, TUS-	3	Healthy	0	0	0	0	102.2
92141	A	CRS-, TUS-	5	Healthy	0	0	0	1	102.1
92141	A	CRS-, TUS-	7	Healthy	0	0	0	0	102.7
92141	A	CRS-, TUS-	9	Healthy	0	0	0	0	102.9
92142	A	CRS-, TUS-	3	Healthy	0	0	0	0	102
92142	A	CRS-, TUS-	5	Healthy	0	0	0	0	101.8
92142	A	CRS-, TUS-	7	Healthy	0	0	0	0	102.1
92142	A	CRS-, TUS-	9	Healthy	0	0	0	0	102.1
92146	A	CRS-, TUS-	3	Healthy	0	0	0	0	101.9
92146	A	CRS-, TUS-	5	Healthy	0	0	0	0	102
92146	A	CRS-, TUS-	7	Healthy	0	1	0	0	102.5
92146	A	CRS-, TUS-	9	Healthy	0	0	0	0	101.7
92151	A	CRS-, TUS-	5	PRE	0	0	0	0	102.5
92151	A	CRS+, TUS-	7	ONSET	0	0	0	2	102.3
92151	A	CRS-, TUS-	9	POST	0	0	0	0	102.3
92154	A	CRS-, TUS-	3	Healthy	0	1	0	0	101.2
92154	A	CRS-, TUS-	5	Healthy	0	0	0	0	102.3
92154	A	CRS-, TUS-	7	Healthy	0	0	0	0	102.4
92154	A	CRS-, TUS-	9	Healthy	0	1	0	0	102
92156	A	CRS-, TUS-	3	PRE	0	0	0	0	102.2
92156	A	CRS+, TUS-	5	ONSET	0	1	2	0	101.9
92156	A	CRS+, TUS-	7	POST	0	0	0	2	103
92157	A	CRS-, TUS-	3	Healthy	0	0	0	0	102
92157	A	CRS-, TUS-	5	Healthy	0	1	0	0	101.4
92157	A	CRS-, TUS-	7	Healthy	1	0	0	0	102.5
92157	A	CRS-, TUS-	9	Healthy	0	0	1	0	102.4
92160	A	CRS-, TUS-	3	PRE	0	0	0	0	102.1
92160	A	CRS+, TUS-	5	ONSET	0	0	0	2	101.1
92160	A	CRS+, TUS-	7	POST	0	2	0	0	102.5
92161	A	CRS-, TUS-	5	PRE	0	0	0	0	101.6
92161	A	CRS+, TUS-	7	ONSET	0	2	0	1	102.4
92161	A	CRS-, TUS-	9	POST	0	0	0	1	102.2
92162	A	CRS-, TUS-	5	PRE	0	0	1	0	101.7
92162	A	CRS+, TUS-	7	ONSET	1	2	0	0	101.9
92162	A	CRS-, TUS(2)	9	POST	2	0	0	0	101.8
92164	A	CRS-, TUS-	3	PRE	0	0	0	0	102.5
92164	A	CRS+, TUS-	5	ONSET	0	0	0	2	103.5
92164	A	CRS-, TUS-	7	POST	0	0	0	0	102.1
92165	A	CRS-, TUS-	3	PRE	0	0	0	0	102.2
92165	A	CRS+, TUS-	5	ONSET	0	2	0	0	102.3
92165	A	CRS-, TUS-	7	POST	0	0	0	0	102.6
3382	B	CRS-, TUS-	3	Healthy	0	0	0	0	102.2
3382	B	CRS-, TUS-	5	Healthy	0	0	0	0	101.3
3382	B	CRS-, TUS-	7	Healthy	0	0	0	0	100.8
3382	B	CRS-, TUS-	9	Healthy	0	0	0	0	101.6
