# Supplementary material for: Differential gene expression in peripheral leukocytes of pre-weaned Holstein heifer calves with respiratory disease
Source: PLoS One. 2023 May 16;18(5):e0285876. doi: 10.1371/journal.pone.0285876 (PMC10187941; doi:10.1371/journal.pone.0285876)
Supplement: S2 Table — (XLSX) [file pone.0285876.s002.xlsx]

## Sheet: S2 Table
Normalized Data Name	Calf ID	Probe Name	ALOX15	BPI	CATHL6	CXCL8	DHX58	GZMB	HPGD	IFNG	IL17D	IL1R2	ISG15	LCN2	LIF	MX1	OAS2	PGLYRP1	S100A8	SELP	TNF	ACTB	GOLGA5	OSBPL2	SMUG1	YWHAZ	NEG_A	NEG_B	NEG_C	NEG_D	NEG_E	NEG_F	POS_A	POS_B	POS_C	POS_D	POS_E	POS_F
20210914_WSU McConnel 1_1_01.RCC	3357	20210914_WSU McConnel 1_1_01.RCC	116.97	860.19	31.38	1219.67	1800.98	278.88	51.35	20.68	33.52	243.93	15949.2	613.4	22.82	9079.08	1793.85	77.03	24002.6	1231.09	22.11	85183.2	800.28	763.9	187.59	6288.81	11	11	24	13	7	4	48932	12316	4198	1010	216	53
20210914_WSU McConnel 1_2_02.RCC	3357	20210914_WSU McConnel 1_2_02.RCC	339.21	411.06	29.1	978.54	1427.79	437.43	79.12	20.92	36.38	271.01	7724.62	661.15	20	7203.52	1296.83	69.12	17826.5	1161.33	31.83	89129.6	755.73	710.26	197.34	6506.91	4	11	18	9	7	14	54853	14131	4757	1031	231	42
20210914_WSU McConnel 1_3_03.RCC	3357	20210914_WSU McConnel 1_3_03.RCC	704.31	181.55	47.82	1220.59	731.06	366.34	124.81	21.07	42.96	201	3301.92	625.69	20	3772	481.43	55.11	15863.6	1426.45	25.94	89347.8	736.73	662.17	223.69	6300.71	5	14	38	13	7	6	56800	14507	5112	1115	261	65
20210914_WSU McConnel 1_4_04.RCC	3357	20210914_WSU McConnel 1_4_04.RCC	405.81	229.24	43.9	865.26	1201.81	360.93	73.16	20	55.6	143.4	7161.09	1182.3	20.49	6950.39	654.56	48.77	17846.6	857.46	31.22	89124.9	770.64	635.05	202.9	6941.61	5	11	20	11	7	7	49411	12832	4493	976	215	58
20210914_WSU McConnel 1_5_05.RCC	3360	20210914_WSU McConnel 1_5_05.RCC	147.22	861.95	20	283.12	3216.27	571.28	81.79	20	56.62	143.45	22024.4	1099.77	25.17	11337.5	2533	59.14	41576.2	661.88	20	79747.4	836.78	665.65	312.06	4431.81	6	2	10	3	5	6	50304	13370	4603	1029	221	50
20210914_WSU McConnel 1_6_06.RCC	3360	20210914_WSU McConnel 1_6_06.RCC	873.62	216.85	66.4	296.74	1197.33	146.29	144.22	26.98	36.31	104.79	6556.28	1009.54	20	4799.71	539.53	43.58	34037.9	674.41	20.75	80214.1	757.41	800.99	225.15	5606.92	4	15	18	20	8	8	52204	13684	4711	983	231	53
20210914_WSU McConnel 1_7_07.RCC	3360	20210914_WSU McConnel 1_7_07.RCC	945.91	403.78	42.64	187.96	1218.29	481.22	212.33	20	50.47	123.57	5764.24	742.28	20.01	4678.22	777.96	48.73	15921.3	367.23	21.76	67944.7	855.41	754.47	216.68	6465.62	8	15	25	10	7	16	58319	15339	5128	1197	234	58
20210914_WSU McConnel 1_8_08.RCC	3361	20210914_WSU McConnel 1_8_08.RCC	115.38	101.7	39.31	1641.75	1140.93	220.5	52.13	21.37	29.06	76.92	4704.75	752.93	20	6606.3	561.49	55.55	38712.3	713.62	26.49	86239.2	799.94	804.21	203.4	5444.01	7	16	25	12	5	8	50605	13458	4548	1001	221	55
20210914_WSU McConnel 1_9_09.RCC	3361	20210914_WSU McConnel 1_9_09.RCC	86.03	183.05	39.36	1149.56	1215.46	109.83	44.85	21.97	22.88	281.9	8145.8	1277.7	20	7764.14	943.63	48.51	55959.8	410.04	21.97	83445.9	730.38	1097.39	201.36	4561.65	3	13	20	9	8	7	51611	13794	4753	1062	230	53
20210914_WSU McConnel 1_10_10.RCC	3361	20210914_WSU McConnel 1_10_10.RCC	348.66	114.65	31.95	1033.77	935.1	376.86	133.45	20	28.19	161.64	3355.06	641.88	20	5272.24	359.94	54.51	16826.1	389.07	25.37	76895.8	795.07	758.41	203	6526.87	9	21	21	7	3	12	55686	14659	4968	1065	228	66
20210914_WSU McConnel 1_11_11.RCC	3363	20210914_WSU McConnel 1_11_11.RCC	710.93	427.38	59.59	288.69	5397.7	272.25	101.71	29.79	54.45	102.74	76690.6	652.37	44.18	25551.2	5420.3	62.67	18177.9	672.91	30.82	85225.9	803.39	661.61	191.09	7096.93	17	18	17	9	17	12	54526	14463	5066	1109	213	52
20210914_WSU McConnel 1_12_12.RCC	3363	20210914_WSU McConnel 1_12_12.RCC	393.7	98.42	48.14	182.94	1247.42	365.88	73.82	20	50.28	208.62	5801.69	935.03	20	5855.18	795.95	117.68	13265.9	599.1	23.54	83027.3	779.91	707.16	201.13	6670.39	5	14	18	7	9	8	50155	12801	4435	992	211	51
20210914_WSU McConnel 2_13_01.RCC	3363	20210914_WSU McConnel 2_13_01.RCC	246.44	171.96	53.33	191.27	986.68	310.81	52.41	26.67	60.69	130.58	5072.27	1325.08	22.99	5581.7	713.58	67.13	12241.1	438.63	22.07	73690.4	845.99	606.91	215.18	7545.88	4	9	25	10	13	13	53632	13724	4984	1102	206	50
20210914_WSU McConnel 2_14_02.RCC	3364	20210914_WSU McConnel 2_14_02.RCC	29.84	316.47	51.15	3128.5	631.88	271.72	46.88	34.1	26.64	213.11	1678.26	408.11	20	1775.23	104.43	45.82	12896.5	1138.02	31.97	85124.8	788.52	686.22	196.06	6802.56	6	19	18	9	7	3	53632	13868	4729	1050	242	45
20210914_WSU McConnel 2_15_03.RCC	3364	20210914_WSU McConnel 2_15_03.RCC	90.77	276.33	47.4	2231.86	1530.94	295.5	51.43	21.18	44.37	303.56	7062.68	899.6	20	6078.36	545.61	40.34	46735.9	991.38	25.21	82078.5	681.76	803.79	243.05	5619.48	2	20	27	15	5	9	45262	11654	4139	944	197	44
20210914_WSU McConnel 2_16_04.RCC	3364	20210914_WSU McConnel 2_16_04.RCC	568.5	310.25	43.04	3034.38	857.23	238.52	86.08	25.11	40.35	94.15	2719.65	639.34	22.42	3216.41	319.22	48.42	12547.3	1249.08	29.59	84247.2	795.36	652.79	217	6472.28	4	14	16	9	5	5	56238	14963	5047	1140	280	62
20210914_WSU McConnel 2_17_05.RCC	3366	20210914_WSU McConnel 2_17_05.RCC	331.69	1140.91	43.13	483.81	4799.65	136.44	91.74	21.96	42.34	127.03	46799.1	491.65	45.48	25535.9	3247.07	54.89	18695.2	725.32	20.39	75549.2	820.98	777.86	197.6	6443.97	11	19	25	21	25	10	55612	14443	5151	1096	254	58
20210914_WSU McConnel 2_18_06.RCC	3366	20210914_WSU McConnel 2_18_06.RCC	316.32	409.84	44.72	422.85	873.35	241.51	66.68	24.4	41.47	81.32	2264.69	517.18	23.58	4204.92	207.36	58.55	12620.4	816.43	20	85987.3	797.72	717.22	187.84	6647.69	6	13	23	16	5	10	57991	15159	5228	1185	251	65
20210914_WSU McConnel 2_19_07.RCC	3366	20210914_WSU McConnel 2_19_07.RCC	300.95	304.01	35.9	527.04	1260.32	268.87	72.56	27.5	53.47	122.21	4549.39	569.82	20	6327.59	328.45	42.01	22370.4	897.5	26.73	76121.3	722.59	829.52	227.62	5915.12	5	22	27	20	8	7	52053	14013	4879	1035	235	53
20210914_WSU McConnel 2_20_08.RCC	3369	20210914_WSU McConnel 2_20_08.RCC	76.75	1684.15	33.51	1167.44	3770.41	159.98	50.81	25.94	47.56	267	39154.8	310.24	27.02	17340.9	2760.79	77.83	31021.6	872.34	35.67	90657.4	799.91	761	183.76	6057.73	10	8	20	11	12	9	54944	14247	4946	1022	221	55
20210914_WSU McConnel 2_21_09.RCC	3369	20210914_WSU McConnel 2_21_09.RCC	183.42	364.22	48.04	1394.88	756.4	268.15	47.17	27.08	33.19	98.7	2750.46	607.91	20	2749.58	379.95	100.45	30248	1374.79	20.96	90570.2	710.1	838.5	212.25	5367.27	7	23	27	10	5	15	49626	13029	4589	997	219	51
20210914_WSU McConnel 2_22_10.RCC	3369	20210914_WSU McConnel 2_22_10.RCC	471.13	253.94	40.01	987.17	1213.34	198.41	112.68	21.23	40.01	85.73	5102.4	410.71	20	4425.51	476.03	80.02	18292.4	885.1	28.58	90799.8	726.7	811.62	193.51	5927.9	4	21	22	15	8	4	54808	14519	4946	1144	257	68
20210914_WSU McConnel 2_23_11.RCC	3370	20210914_WSU McConnel 2_23_11.RCC	26.76	182.87	50.18	1980.33	621.08	160.57	62.44	34.57	41.26	114.85	3063.04	212.97	23.42	2475.41	334.51	56.87	14424.3	1383.78	28.99	105388	708.06	637.81	185.1	6973.52	7	23	20	12	3	2	51658	13593	4789	1026	181	63
20210914_WSU McConnel 2_24_12.RCC	3370	20210914_WSU McConnel 2_24_12.RCC	81.81	161.39	20	2350.19	607.44	123.28	20	20	47.07	62.76	3948.37	648.91	20	2802.97	239.84	44.83	43169.8	1452.48	30.26	114352	726.24	598.48	221.91	5570.08	5	6	12	12	5	2	50683	13147	4593	1015	217	54
20210914_WSU McConnel 3_25_01.RCC	3370	20210914_WSU McConnel 3_25_01.RCC	253.4	67.51	69.47	1912.75	359.07	378.64	104.69	22.5	45.01	131.1	1131.02	428.53	20	1190.7	75.34	59.68	9382.73	1440.19	41.09	83995.5	729.88	724.01	228.94	6045.45	11	17	8	15	5	4	54662	13873	4734	1097	246	51
20210914_WSU McConnel 3_26_02.RCC	3372	20210914_WSU McConnel 3_26_02.RCC	239.96	227.18	54.74	1283.71	825.7	198.9	58.39	22.81	42.88	128.65	3496.23	723.52	23.72	5656.74	513.67	45.62	28632.2	762.75	29.2	81413.2	720.78	833.91	198.9	6311.83	5	25	19	20	8	7	55147	14436	4894	1112	248	57
20210914_WSU McConnel 3_27_03.RCC	3372	20210914_WSU McConnel 3_27_03.RCC	456.41	130.15	60.62	2145.64	1215	230.88	79.34	24.96	55.27	152.43	6641.05	1001.95	20	8978.35	982.34	49.92	13573.6	1080.4	34.77	76224.1	796.04	742.55	204.13	6679.39	15	11	25	13	9	8	59065	15288	5318	1202	254	64
20210914_WSU McConnel 3_28_04.RCC	3372	20210914_WSU McConnel 3_28_04.RCC	547.02	231.22	54.88	1456.61	1596.97	104.37	80.07	33.29	67.48	104.37	10394.2	1106.63	20	10575.1	1584.37	32.39	14660.6	714.36	25.19	69624.2	865.51	716.16	218.63	6511.13	10	10	23	4	11	9	57339	14631	5146	1150	253	78
20210914_WSU McConnel 3_29_05.RCC	3373	20210914_WSU McConnel 3_29_05.RCC	34.83	579.81	47.12	409.76	787.77	156.73	53.27	21.51	20	227.42	2760.76	429.22	20	3332.38	375.96	37.9	13152.3	854.35	24.59	88673.3	721.18	775.47	185.42	6681.15	6	16	29	15	5	5	53621	13779	4727	1047	242	67
20210914_WSU McConnel 3_30_06.RCC	3373	20210914_WSU McConnel 3_30_06.RCC	153.92	373.07	39.13	530.47	717.44	201.75	57.4	20	34.79	55.66	2096.68	769.62	20	2613.23	215.67	41.74	11894.8	820.93	26.09	84874.9	776.58	773.97	179.14	6722.23	4	20	27	13	10	9	52500	13700	4694	1108	261	57
20210914_WSU McConnel 3_31_07.RCC	3373	20210914_WSU McConnel 3_31_07.RCC	319.94	615.27	51.46	334.48	1426.31	121.94	62.65	25.73	39.15	77.19	5802.58	790.9	20	5839.5	589.54	48.1	8444.89	771.89	25.73	88633.9	751.75	692.46	186.82	7127.09	3	19	19	12	4	7	47108	12150	4183	922	239	55
20210914_WSU McConnel 3_32_08.RCC	3374	20210914_WSU McConnel 3_32_08.RCC	76.62	662.52	61.29	480.44	1963.22	82.03	47.77	30.65	36.96	135.21	21549.5	654.41	24.34	7290.42	1805.48	79.32	48097.2	1060.03	44.17	94179.7	667.93	924.82	178.47	5916.71	14	22	35	22	5	15	58836	15425	5220	1100	257	73
20210914_WSU McConnel 3_33_09.RCC	3374	20210914_WSU McConnel 3_33_09.RCC	574.5	356.01	44.71	701.04	3077.51	119.79	115.58	28.68	54.83	101.23	34492.1	596.44	24.46	14761.6	3665.51	43.02	19382.1	1515.98	33.74	89235.1	656.33	891.7	205.84	5714.65	19	19	22	15	14	12	55446	14463	5143	1138	259	63
20210914_WSU McConnel 3_34_10.RCC	3374	20210914_WSU McConnel 3_34_10.RCC	499.76	227.32	43.42	416.32	769.64	303.94	117.49	20	49.38	47.68	1731.7	763.68	26.39	3721.36	264.78	62.15	13204.8	893.94	33.2	86951	722.82	755.17	198.37	6524.95	5	18	22	17	3	6	57812	15023	5130	1118	261	62
20210914_WSU McConnel 3_35_11.RCC	3375	20210914_WSU McConnel 3_35_11.RCC	406.06	661.43	54.14	586.53	1001.62	391.62	107.38	26.17	53.24	121.82	5622.59	627.14	20	5125.39	429.52	55.95	18300.7	469.23	22.56	92440.3	712.86	788.66	169.64	6968.01	5	31	31	20	3	8	55559	14381	4931	1090	254	75
20210914_WSU McConnel 3_36_12.RCC	3375	20210914_WSU McConnel 3_36_12.RCC	368.42	478.52	49.41	1383.54	568.67	489.79	81.49	23.41	40.74	96.22	1986.03	626.76	21.67	3344.43	236.66	59.81	15343.8	1102.67	26.87	101996	686.57	788.86	168.18	6612.57	6	17	23	13	3	12	57836	15154	5109	1126	250	68
20210914_WSU McConnel 4_37_01.RCC	3375	20210914_WSU McConnel 4_37_01.RCC	556.64	836.48	50.88	962.66	1070.53	389.75	116.01	22.39	50.88	227.95	6329.56	813.07	28.49	5803.46	459.96	58	11007.5	642.11	32.56	92482.9	727.59	756.09	166.89	7235.24	5	20	27	15	13	7	54734	13811	4706	1084	239	62
20210914_WSU McConnel 4_38_02.RCC	3380	20210914_WSU McConnel 4_38_02.RCC	345.23	215.88	50.1	856.24	1175.05	257.78	81.07	20	43.72	152.12	7277.1	1095.8	25.5	6961.93	862.61	61.03	14875.7	817.98	27.33	81541.9	814.34	655.84	200.4	7039.35	6	17	24	10	6	10	58350	15170	5059	1122	259	61
20210914_WSU McConnel 4_39_03.RCC	3380	20210914_WSU McConnel 4_39_03.RCC	147.66	249.27	34.93	1198.73	1086	336.6	44.46	20	76.21	95.26	5326.8	1468.64	20	6106.37	584.28	63.51	13686.1	1128.87	20	89991.9	939.93	558.88	239.75	5420.47	1	7	5	6	3	4	47905	12325	4316	960	230	46
20210914_WSU McConnel 4_40_04.RCC	3380	20210914_WSU McConnel 4_40_04.RCC	102.7	283.81	32.02	768.6	1169.46	318.04	50.8	20	36.44	112.64	8188.42	1231.3	20	7133.81	643.81	49.69	14788.8	576.45	25.4	83992.3	829.33	670.31	180	7309.39	5	11	17	12	8	8	51155	12859	4527	973	181	67
20210914_WSU McConnel 4_41_05.RCC	3381	20210914_WSU McConnel 4_41_05.RCC	40.78	389.02	60.61	110.2	1495.48	138.86	41.88	22.04	29.76	159.8	14279.2	423.19	20	5968.68	1508.7	55.1	17557.8	354.86	23.14	75378.8	746.09	815.51	202.78	6605.66	3	14	15	8	5	9	53894	13825	4796	1055	230	63
20210914_WSU McConnel 4_42_06.RCC	3381	20210914_WSU McConnel 4_42_06.RCC	119.64	259.42	47.38	116.09	1941.5	354.19	67.52	20	33.17	93.58	13091.8	800.77	20	7250.72	1158.5	53.31	25130.5	467.9	23.69	81672.2	751.01	828.01	196.64	6151.45	6	16	25	11	7	10	44617	11415	3854	850	201	47
20210914_WSU McConnel 4_43_07.RCC	3381	20210914_WSU McConnel 4_43_07.RCC	194.87	302.2	55.23	142.76	1338.02	216.75	50.02	20	31.26	65.65	6256.58	623.16	20	4393.36	720.07	61.48	15889.5	501.23	33.35	84704.5	757.58	831.57	185.49	6206.56	3	13	17	10	6	5	54518	14261	4803	1085	243	65
20210914_WSU McConnel 4_44_08.RCC	3383	20210914_WSU McConnel 4_44_08.RCC	48.86	483.09	48.86	1176.08	1629.18	329.83	46.64	24.43	22.21	245.43	17585.6	373.15	20	8531.27	1260.48	62.19	28258	379.81	20	81450.2	637.46	877.34	232.11	5810.42	12	12	15	11	10	3	51152	13272	4613	994	226	46
20210914_WSU McConnel 4_45_09.RCC	3383	20210914_WSU McConnel 4_45_09.RCC	158.23	131.86	49.58	1738.42	1329.13	243.67	49.58	20	44.3	185.66	7692.08	654.02	30.59	6726.88	637.14	63.29	20928.5	577.01	26.37	87348.1	740.52	825.96	183.55	6264.85	5	21	27	11	4	5	49083	13016	4373	989	213	51
20210914_WSU McConnel 4_46_10.RCC	3383	20210914_WSU McConnel 4_46_10.RCC	1074.61	217.81	47.49	1186.1	807.25	281.81	184.78	29.94	37.16	94.97	3657.39	634.86	27.87	3239.32	324.14	64	18644.1	392.27	32	85809.9	760.8	854.73	178.59	6164.82	5	14	19	13	11	5	48785	13106	4434	987	215	55
20210914_WSU McConnel 4_47_11.RCC	3383	20210914_WSU McConnel 4_47_11.RCC	267.05	132.26	37.91	1705.89	1069.87	333.6	56.44	22.75	52.23	98.56	4582.74	833.99	20	4554.94	705.1	58.97	28224.3	426.26	24.43	67851.5	678.14	864.32	278	5556.57	6	13	25	17	1	9	50039	13181	4693	985	217	44
20210914_WSU McConnel 4_48_12.RCC	92140	20210914_WSU McConnel 4_48_12.RCC	54.96	440.69	34.6	2816.13	1261	145.54	47.83	20.36	41.73	164.88	6677.48	427.46	20	4961.55	1703.72	34.6	11189.2	2367.3	38.67	111537	644.24	650.34	234.08	5615.97	4	19	18	12	1	4	51159	13479	4618	1033	237	55
20210914_WSU McConnel 5_49_01.RCC	92140	20210914_WSU McConnel 5_49_01.RCC	572.6	261.85	46.4	1469.19	1132.76	252.74	176.5	30.66	33.15	145.84	4937.91	524.53	23.2	4523.59	1082.21	43.92	8407.46	1401.24	33.97	94300.1	717.61	681.15	207.99	6407.93	12	17	35	16	9	8	52981	14053	4862	1134	256	62
20210914_WSU McConnel 5_50_02.RCC	92140	20210914_WSU McConnel 5_50_02.RCC	288.24	273.33	38.1	1585.33	715.63	179.74	91.11	22.36	43.07	105.19	1466.05	738.83	20	3071.26	400.89	40.59	9079.6	1332.7	23.19	90274.2	762.02	669.25	215.35	6196.36	3	19	28	18	5	5	55292	14139	5040	1072	250	65
20210914_WSU McConnel 5_51_03.RCC	92140	20210914_WSU McConnel 5_51_03.RCC	132.78	190.82	42.21	1226.71	747.46	417.7	66.83	25.5	54.52	85.3	1930.2	1038.53	28.14	3406.65	328.88	50.12	11070.3	784.39	31.66	92552.8	679.75	618.19	231.27	6830	6	25	30	15	5	7	56827	14469	5101	1142	239	70
20210914_WSU McConnel 5_52_04.RCC	92141	20210914_WSU McConnel 5_52_04.RCC	130.52	230.81	39.84	452	2163.16	147	73.5	21.98	29.54	282.33	15249.9	541.3	20	9581.36	2711.33	91.36	20919.9	1054.44	22.67	63743.4	686.93	1143.06	261.72	4689.7	13	18	33	14	14	11	54177	14126	5071	1127	228	67
20210914_WSU McConnel 5_53_05.RCC	92141	20210914_WSU McConnel 5_53_05.RCC	196.56	325.7	56.97	604.87	1286.65	209.85	70.27	37.98	34.18	120.59	8094.02	558.34	20	5414.37	1109.08	69.32	19532.4	1231.57	26.59	85408.8	757.75	782.43	187.06	6485.47	10	19	18	10	7	13	52906	13590	4755	1057	230	41
20210914_WSU McConnel 5_54_06.RCC	92141	20210914_WSU McConnel 5_54_06.RCC	177.58	242.51	46.16	435.74	1703.05	385.67	89.18	20.34	41.46	160.37	9280.35	606.28	27.38	8261.8	1230.55	55.54	21017.1	887.9	24.25	74816.2	755.7	878.52	214.35	5770.2	12	17	27	18	10	8	59802	15396	5341	1206	268	68
20210914_WSU McConnel 5_55_07.RCC	92141	20210914_WSU McConnel 5_55_07.RCC	275.16	98.02	53.95	300.34	1082.67	417.24	87.22	28.78	35.07	281.46	4265.02	896.53	20	5682.2	338.11	83.63	59948.6	472.09	44.96	74345.1	638.45	819.19	269.77	5856.65	6	25	19	18	9	12	49063	12820	4528	1015	193	45
20210914_WSU McConnel 5_56_08.RCC	92142	20210914_WSU McConnel 5_56_08.RCC	76.14	1022.84	25.9	1933.43	2683.09	276.32	95.77	26.69	33.75	147.58	21284.2	219.8	27.47	15093.8	3325.22	32.18	14104.7	2175.99	29.04	102031	679.8	785.77	211.16	5337.93	7	18	23	16	16	8	47513	12219	4173	903	202	45
20210914_WSU McConnel 5_57_09.RCC	92142	20210914_WSU McConnel 5_57_09.RCC	98.46	703.28	39.85	1561.28	1954.34	150.81	35.95	31.26	26.57	149.25	21092.9	335.23	22.66	9193.44	3199.14	44.54	25422.8	1186.2	40.63	94449.8	704.84	854.09	188.32	5737.21	16	28	25	18	16	6	55920	14580	4966	1064	237	65
20210914_WSU McConnel 5_58_10.RCC	92142	20210914_WSU McConnel 5_58_10.RCC	137.71	299.63	44.24	1300.35	1498.99	466.56	112.67	20	34.22	151.9	8353.79	467.39	31.72	8295.37	1280.32	51.75	9816.9	1465.61	30.05	88234.4	695.25	745.32	219.51	6121.16	12	29	23	18	7	6	54647	14250	4790	1055	224	61
20210914_WSU McConnel 5_59_11.RCC	92142	20210914_WSU McConnel 5_59_11.RCC	94.29	192.51	50.09	1455.6	715.03	678.69	58.93	29.47	48.13	152.24	1865.17	802.44	23.57	4952.17	302.51	54.02	13779	840.75	26.52	95605.8	671.81	647.26	202.33	7303.52	5	18	19	25	7	5	55842	14352	4855	1021	227	57
20210914_WSU McConnel 5_60_12.RCC	92146	20210914_WSU McConnel 5_60_12.RCC	72.33	796.53	58.56	1348.51	2951.91	692.34	130.03	21.53	32.72	370.28	30441.3	286.75	40.47	14967.9	2010.71	73.19	22776.5	740.56	29.28	88607.1	682.87	1044.53	193.75	5016.86	17	14	26	15	9	8	52061	13472	4630	994	228	68
20210914_WSU McConnel 6_61_01.RCC	92146	20210914_WSU McConnel 6_61_01.RCC	302.58	655.4	44.53	1154.38	2341.87	831.24	180.41	33.11	37.68	124.46	21205.8	321.99	42.25	10140.5	1420.42	58.23	19700.9	616.58	33.11	91588.6	798.13	874.63	174.7	5500.14	13	15	15	12	7	6	47309	12389	4134	937	207	69
20210914_WSU McConnel 6_62_02.RCC	92146	20210914_WSU McConnel 6_62_02.RCC	235.25	410.01	40.33	1398.06	1354.37	793.13	146.75	22.4	34.73	191.56	7910.03	323.75	43.69	6504.12	666.54	57.13	15818.9	767.37	33.61	91019.7	781.93	794.25	200.52	5419.73	4	14	15	7	9	5	44436	11582	4006	853	221	51
20210914_WSU McConnel 6_63_03.RCC	92146	20210914_WSU McConnel 6_63_03.RCC	456.14	191.45	26.98	1191.09	830.04	1206.51	143.91	20	37.26	155.47	3474.34	516.53	38.55	4058.97	203.01	75.81	22700.1	574.35	20	80267	733.67	817.19	228.71	5581.56	3	8	18	8	3	4	38197	9940	3379	747	186	37
20210914_WSU McConnel 6_64_04.RCC	92151	20210914_WSU McConnel 6_64_04.RCC	103.62	475.47	32.92	2081.05	2288.28	398	79.41	23.24	29.05	193.68	19633	213.04	25.18	11695.1	2582.67	47.45	10999.8	1526.17	31.96	84315.9	755.34	753.4	224.66	5698.92	10	16	26	8	8	10	47612	12163	4131	945	206	49
20210914_WSU McConnel 6_65_05.RCC	92151	20210914_WSU McConnel 6_65_05.RCC	187.27	440.26	39.43	2113.68	2795.97	755.67	111.71	25.19	36.14	125.94	25459.5	312.12	37.24	18716.5	2576.94	44.9	12430.2	1512.43	23	91071.2	762.24	760.05	199.32	5841.65	6	12	20	9	13	6	44508	11711	3998	862	184	54
20210914_WSU McConnel 6_66_06.RCC	92151	20210914_WSU McConnel 6_66_06.RCC	204.57	327.82	31.77	2083.8	2270.58	762.37	80.05	20	41.93	119.44	21216.7	548.9	27.95	12125.5	2321.41	66.07	23450.4	1144.82	27.95	91569.2	778.88	775.07	196.94	5642.79	5	12	10	4	6	8	42604	11253	3961	822	176	42
20210914_WSU McConnel 6_67_07.RCC	92154	20210914_WSU McConnel 6_67_07.RCC	82.76	1335.56	50.18	725.44	1988.81	242.11	36.98	20	29.93	310.78	21022.9	476.29	20	8754.64	3187.03	45.78	33607.3	936.74	26.41	76219.2	739.53	1015.09	215.7	4977.75	10	13	16	14	11	8	50848	13357	4622	961	213	40
20210914_WSU McConnel 6_68_08.RCC	92154	20210914_WSU McConnel 6_68_08.RCC	459.25	828.22	43.47	722.32	2055.5	293.16	82.49	23.41	36.78	133.76	17994.5	383.46	20	8188.55	3183.57	46.82	18869.6	1450.22	30.1	84827.2	793.66	761.34	206.22	5812.02	10	15	32	9	7	9	43763	11685	4005	874	170	33
20210914_WSU McConnel 6_69_09.RCC	92154	20210914_WSU McConnel 6_69_09.RCC	392.56	671.46	35.34	604.6	1369.66	343.85	90.74	29.61	38.21	176.7	8148.25	522.46	20	5633.39	1045.87	42.03	14788.4	1358.2	20.06	85980.3	674.33	819.51	211.08	6125.28	10	17	21	7	9	3	50972	13411	4594	995	225	39
20210914_WSU McConnel 6_70_10.RCC	92154	20210914_WSU McConnel 6_70_10.RCC	340.93	904.15	41.46	612.75	915.66	284.49	70.26	24.19	35.71	114.03	4175.2	606.99	20	3305.61	464.17	43.77	27692.2	650.76	20	86588.4	752.11	897.24	171.62	6126.31	6	16	16	13	2	4	47807	12353	4250	972	192	45
20210914_WSU McConnel 6_71_11.RCC	92156	20210914_WSU McConnel 6_71_11.RCC	20	2039.87	60.1	312.51	975.29	111.61	20	20	34.34	398.36	4235.99	619.86	20	3583.51	573.5	63.53	67913.3	726.32	20	102607	717.73	992.46	202.61	4148.42	4	10	8	7	2	4	41494	10967	3746	849	152	41
20210914_WSU McConnel 6_72_12.RCC	92156	20210914_WSU McConnel 6_72_12.RCC	413.61	648.75	44.62	306.29	3235.33	375.02	112.15	20	28.94	261.67	33117.8	406.38	26.53	17885.3	3140.07	54.26	23416.6	659.61	30.15	87488.9	753.66	926.1	188.11	5348	9	19	15	14	13	12	40544	10567	3635	838	195	40
20210914_WSU McConnel 7_73_01.RCC	92156	20210914_WSU McConnel 7_73_01.RCC	5670.31	291.15	37.88	202.4	1329.1	338.77	938.38	20	41.13	186.16	6695.27	438.34	27.06	6696.35	653.73	33.55	12978.2	500.03	24.89	82322.8	807.42	790.1	207.81	5629.18	5	11	20	14	7	10	35027	9210	3276	723	157	52
20210914_WSU McConnel 7_74_02.RCC	92157	20210914_WSU McConnel 7_74_02.RCC	40.6	880.19	44.95	1190.5	939.64	336.42	47.85	30.45	20	121.81	3655.61	514.77	20	4125.44	465.47	49.3	21730.7	1486.32	50.75	106948	645.28	865.69	192.86	5331.89	3	16	15	19	7	5	31231	7995	2787	599	133	26
20210914_WSU McConnel 7_75_03.RCC	92157	20210914_WSU McConnel 7_75_03.RCC	134.03	846.18	34.07	1055.16	1855.91	450.92	70.42	32.94	36.35	165.83	13925	295.31	22.72	8032.42	1712.8	42.02	20152.6	1444.75	32.94	98681.2	662.18	881.39	216.94	4916.91	7	10	18	11	6	11	37256	9844	3267	754	154	51
20210914_WSU McConnel 7_76_04.RCC	92157	20210914_WSU McConnel 7_76_04.RCC	315.14	971.78	37.33	1176.02	841.11	487.54	117.49	20	36.24	84.55	3142.65	278.91	29.65	3231.59	440.32	53.8	19903.4	1356.1	37.33	108081	697.27	821.35	183.38	5412.34	6	21	24	18	5	4	37426	9716	3283	761	169	47
20210914_WSU McConnel 7_77_05.RCC	92157	20210914_WSU McConnel 7_77_05.RCC	557.5	818.88	41.36	774.21	2206.84	582.32	122.42	20	20	178.66	19469.5	479.75	52.94	10582.6	1576.55	69.48	24626	585.62	20	92487.2	669.99	832.12	178.66	6668.5	7	13	18	15	9	5	33301	8962	3059	689	137	28
20210914_WSU McConnel 7_78_06.RCC	92160	20210914_WSU McConnel 7_78_06.RCC	95.4	515.13	54.51	960.77	1631.26	188.06	72.23	20	20	151.27	16376.6	459.26	20	10995	1845.22	106.3	32446.6	761.8	20	81557.5	763.16	851.74	207.14	5594.25	12	13	15	9	5	4	30154	7992	2778	630	151	30
20210914_WSU McConnel 7_79_07.RCC	92160	20210914_WSU McConnel 7_79_07.RCC	218.07	489	52.86	839.22	1129.98	393.18	122.25	20	33.04	138.77	8775.5	578.21	20	8261.73	946.6	72.69	20985.5	759.93	20	88045.8	713.67	872.26	171.81	6523.81	6	8	10	4	7	8	32799	8863	2991	676	148	30
20210914_WSU McConnel 7_80_08.RCC	92160	20210914_WSU McConnel 7_80_08.RCC	365.77	407.22	66.67	971.19	5191.1	670.28	185.59	20	45.05	118.92	78282.7	724.34	59.46	40092.7	3937.02	61.26	17595	809.03	20	84401.8	857.68	769.39	172.98	6376.71	12	14	7	5	15	11	30978	8116	2762	673	156	22
20210914_WSU McConnel 7_81_09.RCC	92161	20210914_WSU McConnel 7_81_09.RCC	505.11	680.16	67.47	455.87	1766.96	474.11	235.23	20	20	264.41	15217	402.99	20	9781.19	1165.21	54.7	20935.5	1218.09	36.47	91030.3	731.22	835.16	155	7129.84	10	13	10	12	2	5	33983	8937	3059	662	163	34
20210914_WSU McConnel 7_82_10.RCC	92161	20210914_WSU McConnel 7_82_10.RCC	95.67	644.52	41.96	587.45	725.08	765.36	93.99	20	53.71	140.99	2484.07	568.99	20	3534.76	429.68	43.64	25656.4	1619.68	20	87588.6	812.36	787.18	172.88	6344.45	4	9	12	15	7	5	33783	8871	2996	682	152	35
20210914_WSU McConnel 7_83_11.RCC	92161	20210914_WSU McConnel 7_83_11.RCC	339.16	549.19	53.37	439.01	1344.57	490.66	106.74	20	61.98	125.68	7106.77	575.01	20	6125.46	1232.67	34.43	18780.9	754.06	20	81471.3	840.14	743.73	179.05	6740.07	6	12	20	5	9	6	40657	10406	3474	806	186	41
20210914_WSU McConnel 7_84_12.RCC	92162	20210914_WSU McConnel 7_84_12.RCC	238.9	340.25	53.57	884.66	2923.28	293.92	70.95	39.09	41.99	136.1	33913.8	225.87	20	13834.5	4246.64	59.36	14392	1323.37	28.96	89831.1	693.54	780.41	227.32	5558.43	7	21	16	6	7	4	36127	9388	3188	726	197	52
20210914_WSU McConnel 8_85_01.RCC	92162	20210914_WSU McConnel 8_85_01.RCC	589.13	275.46	54.2	782.84	2172.58	584.69	182.16	20	24.88	169.72	19339.1	238.14	31.99	9463.38	2774.15	48.87	11684.8	1411.07	20.44	87011.6	785.51	832.6	189.27	5703.8	14	18	16	11	8	7	50720	13307	4596	1022	248	52
20210914_WSU McConnel 8_86_02.RCC	92162	20210914_WSU McConnel 8_86_02.RCC	332.15	319.81	45.25	520.34	2125.58	803.13	84.32	26.74	31.88	110.03	22337.6	342.44	43.19	8299.75	2702.48	51.42	18488.5	1021.14	32.91	84302.4	772.28	728.07	200.53	6463.13	10	13	18	9	9	9	49319	12388	4285	1020	252	59
20210914_WSU McConnel 8_87_03.RCC	92164	20210914_WSU McConnel 8_87_03.RCC	58.89	1122.46	48.01	979.32	1557.31	233.73	59.79	23.55	45.3	297.15	16860.5	435.76	46.2	9728.92	2071.89	57.98	28371.4	1107.06	33.52	101283	729.28	795.42	196.59	5318.79	10	19	25	14	10	6	49546	12808	4337	973	226	61
20210914_WSU McConnel 8_88_04.RCC	92164	20210914_WSU McConnel 8_88_04.RCC	253.02	1143.64	50.6	747.49	3007.29	185.06	73.74	40.48	36.15	148.92	54420.4	573.99	20	17598.5	4069.97	41.93	28946.6	916.65	28.92	104597	845.8	720.02	146.03	6604.48	18	19	14	12	13	4	37894	9626	3337	808	171	45
20210914_WSU McConnel 8_89_05.RCC	92164	20210914_WSU McConnel 8_89_05.RCC	296.3	260.56	53.03	809.35	590.3	473.85	137.2	23.06	46.12	307.83	3210.9	627.19	20	3725.1	488.84	61.11	14480.7	907.35	32.28	95380.4	732.11	718.27	204.07	6002.13	5	15	22	7	6	7	49576	12749	4430	1003	216	53
20210914_WSU McConnel 8_90_06.RCC	92165	20210914_WSU McConnel 8_90_06.RCC	40.95	1592.77	60.88	183.74	2257.99	123.97	33.21	24.35	36.53	142.78	9957.31	405.11	28.78	9181.41	2840.2	39.85	17336.8	1147.81	45.38	86836.5	785.87	760.41	267.86	4419.69	8	18	27	19	9	10	31505	8272	2850	703	151	44
20210914_WSU McConnel 8_91_07.RCC	92165	20210914_WSU McConnel 8_91_07.RCC	21.99	868.5	40.98	251.86	1887.92	712.59	93.95	22.99	30.98	433.75	12521.8	521.7	26.98	8124.34	1868.93	61.96	50351.1	723.59	38.98	86769.2	727.58	752.57	222.87	5801.67	11	18	25	17	17	6	48492	12879	4310	1004	230	59
20210914_WSU McConnel 8_92_08.RCC	92165	20210914_WSU McConnel 8_92_08.RCC	114.73	507.17	37.33	341.46	1166.41	780.34	97.43	30.96	47.35	101.07	5318.51	476.22	23.67	4546.36	943.33	44.62	15734.3	890.52	31.87	85392	752.11	688.37	227.64	6104.31	8	15	22	13	8	4	50876	13412	4512	1090	221	61
20210914_WSU McConnel 8_93_09.RCC	3382	20210914_WSU McConnel 8_93_09.RCC	127.84	2395.38	42.25	1422.5	4187.32	178.76	69.34	24.92	32.5	252.43	62075.2	242.68	58.5	30288.4	4142.9	50.92	29927.7	542.78	42.25	94702.7	696.62	845.05	171.18	6437.53	17	22	20	12	20	15	47549	12471	4364	1006	228	64
20210914_WSU McConnel 8_94_10.RCC	3382	20210914_WSU McConnel 8_94_10.RCC	890.75	1018.13	20	3213.88	4845.62	610.69	194.49	20	44.73	209.07	46486	328.68	49.59	27164.8	6017.39	33.06	17762.4	1325.42	20	92158.1	877.13	616.52	277.14	4447.89	6	7	9	1	5	7	44342	12068	4093	944	184	49
20210914_WSU McConnel 8_95_11.RCC	3382	20210914_WSU McConnel 8_95_11.RCC	1522.54	576.61	39.16	1825.05	849.18	696.39	345.51	29.94	34.55	300.98	4076.99	331.69	27.64	4374.89	307.89	59.89	19402.9	684.87	40.69	86762.2	782.38	805.42	186.57	6022.58	3	17	24	17	5	9	48662	12765	4411	1054	213	49
20210914_WSU McConnel 8_96_12.RCC	3382	20210914_WSU McConnel 8_96_12.RCC	355.53	431.49	49.29	1685.56	869.44	350.69	63.03	20.2	34.75	111.51	5985.09	335.33	20	4933.84	864.59	49.29	18573.4	497.75	29.9	82687.6	713.49	819.34	223.82	5678.04	4	22	22	16	9	6	53569	14032	4761	1051	227	70
