# Supplementary material for: Differential gene expression in peripheral leukocytes of pre-weaned Holstein heifer calves with respiratory disease
Source: PLoS One. 2023 May 16;18(5):e0285876. doi: 10.1371/journal.pone.0285876 (PMC10187941; doi:10.1371/journal.pone.0285876)
Supplement: S3 Table — (XLSX) [file pone.0285876.s003.xlsx]

## Sheet: S3 Table
Gene	Gene Class	Accession	NSID	Position	Species	Target Sequence	ProbeA Sequence	ProbeB Sequence
ALOX15	Endogenous	NM_174501.2	NM_174501.2:2061	2062-2161	Bos taurus	CTTCTCCCAAATCACCTTTCCACTGTCCACACCCACTGTAAACAAATCTGACTTTAGATACACCACCTAGGGAAGTCATTCCATTTCTTCCTCTCCGCCC	CAGATTTGTTTACAGTGGGTGTGGACAGTGGAAAGGTGATTTGGGAGAAGCGAACCTAACTCCTCGCTACATTCCTATTGTTTTC	CGAAAGCCATGACCTCCGATCACTCGGGCGGAGAGGAAGAAATGGAATGACTTCCCTAGGTGGTGTATCTAAAGT
BPI	Endogenous	NM_173895.2	NM_173895.2:861	862-961	Bos taurus	AGTATTTTTTCAACACGGCCGGGTTCGTGTATCAGAAGGCTGGAGCCCTGAATCTGACCCTCAGAGACGACATGATTCCAAAGGAATCCAAGTTCCGCCT	CAGGGCTCCAGCCTTCTGATACACGAACCCGGCCGTGTTGAAAAAATACTCCAATTTGGTTTTACTCCCCTCGATTATGCGGAGT	CGAAAGCCATGACCTCCGATCACTCCGGAACTTGGATTCCTTTGGAATCATGTCGTCTCTGAGGGTCAGATT
DHX58	Endogenous	NM_001015545.1	NM_001015545.1:1246	1247-1346	Bos taurus	GGGGCTGGGAACAACAGCCAGAAGACTCAGATGATCCAGATGACACAGCGGGACCAGCAAGAAGTAATCCAGAAGTTCCGGACTGGTACCCTGAACCTCC	CGCTGTGTCATCTGGATCATCTGAGTCTTCTGGCTGCTTTCGGGTTATATCTATCATTTACTTGACACCCT	CGAAAGCCATGACCTCCGATCACTCGTACCAGTCCGGAACTTCTGGATTACTTCTTGCTGGTCC
GZMB	Endogenous	NM_174296.2	NM_174296.2:469	470-569	Bos taurus	GGGGTAAATATGCCCTCTACAGACAATCTACAGGAGGTAGATCTTGAAGTCCAAAGTGAGGAGAAATGTATCGCTCGCTTCAAAAACTACATCCCCTTCA	ACTTCAAGATCTACCTCCTGTAGATTGTCTGTAGAGGGCATATTTACCCCCAACAGCCACTTTTTTTCCAAATTTTGCAAGAGCC	CGAAAGCCATGACCTCCGATCACTCTGAAGGGGATGTAGTTTTTGAAGCGAGCGATACATTTCTCCTCACTTTGG
HPGD	Endogenous	NM_001034419.2	NM_001034419.2:431	432-531	Bos taurus	TATGTCCTCGTTAGCAGGGCTCATGCCTGTTGCACAGCAGCCTGTTTATTGTGCTTCAAAACATGGCATAGTTGGATTCACACGCTCGGCAGCGATGGCT	AATAAACAGGCTGCTGTGCAACAGGCATGAGCCCTGCTAACGAGGACATACACCGTGTGGACGGCAACTCAGAGATAACGCATAT	CGAAAGCCATGACCTCCGATCACTCCATCGCTGCCGAGCGTGTGAATCCAACTATGCCATGTTTTGAAGCAC
IFNG	Endogenous	NM_174086.1	NM_174086.1:502	503-602	Bos taurus	TCAAAGTGATGAATGACCTGTCACCAAAATCTAACCTCAGAAAGCGGAAGAGAAGTCAGAATCTCTTTCGAGGCCGGAGAGCATCAACGTAATGGTCCTC	CTTCCGCTTTCTGAGGTTAGATTTTGGTGACAGGTCATTCATCACTTTGACCTGGAGTTTATGTATTGCCAACGAGTTTGTCTTT	CGAAAGCCATGACCTCCGATCACTCGAGGACCATTACGTTGATGCTCTCCGGCCTCGAAAGAGATTCTGACTTCT
IL1R2	Endogenous	NM_001046210.2	NM_001046210.2:489	490-589	Bos taurus	ACGCCTCCGTGCCTCTCATCTTCTACCCACAAATTATACCCTTGTCAGCCTCTGGGCTACTAGTTTGTCCTGATCTGAGCGAATTCATCGGTAACAGAAC	GGCTGACAAGGGTATAATTTGTGGGTAGAAGATGAGAGGCACGGAGGCGTCAGATAAGGTTGTTATTGTGGAGGATGTTACTACA	CGAAAGCCATGACCTCCGATCACTCGTTCTGTTACCGATGAATTCGCTCAGATCAGGACAAACTAGTAGCCCAGA
ISG15	Endogenous	NM_174366.1	NM_174366.1:373	374-473	Bos taurus	GCAGCAGGTGTGCCAAAAGGAGCGTGTACAAGCAGACCAGTTCTGGCTGTCTTTTGAAGGGAGGCCCATGGATGATGAGCACCCGCTGGAGGAATACGGC	ACAGCCAGAACTGGTCTGCTTGTACACGCTCCTTTTGGCTTCCTTCCTGTGTTCCAGCTACAAACTTAGAAAC	CGAAAGCCATGACCTCCGATCACTCCAGCGGGTGCTCATCATCCATGGGCCTCCCTTCAAAAG
TNF	Endogenous	NM_173966.2	NM_173966.2:949	950-1049	Bos taurus	CTTCAGGCCCTTCTCATCCCCTTCTGGTTTAGAAAGGGAATTATGGGCTCAGGGCTGGGCTCCAAGCATCCAACTTTAAACAACAGCTACATTTAGAAAT	GAGCCCATAATTCCCTTTCTAAACCAGAAGGGGATGAGAAGGGCCTGAAGCATAAAATTGGTTTTGCCTTTCAGCAATTCAACTT	CGAAAGCCATGACCTCCGATCACTCATTTCTAAATGTAGCTGTTGTTTAAAGTTGGATGCTTGGAGCCCAGCCCT
CXCL8	Endogenous	NM_173925.2	NM_173925.2:277	278-377	Bos taurus	AAGCTTACCAATGGAAACGAGGTCTGCCTAAACCCCAAGGAAAAGTGGGTGCAGAAGGTTGTGCAGGTATTTGTGAAGAGAGCTGAGAAGCAAGATCCAT	ACCCACTTTTCCTTGGGGTTTAGGCAGACCTCGTTCTGGTCAAGACTTGCATGAGGACCCGCAAATTCCT	CGAAAGCCATGACCTCCGATCACTCATGGATCTTGCTTCTCAGCTCTCTTCACAAATACCTGCACAACCTTCTGC
LIF	Endogenous	NM_173931.1	NM_173931.1:120	121-220	Bos taurus	CTTCAAGGCCCTCTGGAGTGCAGCCCATAATGAAGGTCTTGGCGGCAGGAGTTGTGCCCTTGCTGCTGGTTCTCCACTGGAAACACGGGGCCGGGAGCCC	TCCTGCCGCCAAGACCTTCATTATGGGCTGCACTCCTTTCGTTGGGACGCTTGAAGCGCAAGTAGAAAAC	CGAAAGCCATGACCTCCGATCACTCCCCGTGTTTCCAGTGGAGAACCAGCAGCAAGGGCACAAC
MX1	Endogenous	NM_173940.2	NM_173940.2:1550	1551-1650	Bos taurus	TTCAACCTCCACCGAACTGCCAAGTCCAAAATTGAAGACATTCGATTAGAACAAGAAAATGAAGCTGAGAAGTCCATCCGACTACATTTCCAAATGGAGC	TCTAATCGAATGTCTTCAATTTTGGACTTGGCAGTTCGGTGGAGGTTGAACCAGCAGACCTGCAATATCAAAGTTATAAGCGCGT	CGAAAGCCATGACCTCCGATCACTCCTCCATTTGGAAATGTAGTCGGATGGACTTCTCAGCTTCATTTTCTTGT
OAS2	Endogenous	NM_001024557.1	NM_001024557.1:544	545-644	Bos taurus	GAGCATCACTTTCAACGTGCTGCCTGCCTTCAATGCTCTGGGCTTAAGTGAGAAGTCTAGCCTCTGGACCTATCGAGAACTCAAAAGATCCTTGGATATG	CACTTAAGCCCAGAGCATTGAAGGCAGGCAGCACGTTGAAAGTGATGCTCCCTGCCAATGCACTCGATCTTGTCATTTTTTTGCG	CGAAAGCCATGACCTCCGATCACTCCATATCCAAGGATCTTTTGAGTTCTCGATAGGTCCAGAGGCTAGACTTCT
S100A8	Endogenous	NM_001113725.2	NM_001113725.2:193	194-293	Bos taurus	GAAGAAAAAGGATGCGGACACTTGGTTCAAAGAGTTGGACATCAATCAGGATGGTGGAATTAACTTCGAGGAGTTCCTCGTGCTGGTGATAAAGGTGGGC	CCTGATTGATGTCCAACTCTTTGAACCAAGTGTCCGCATCCTTTTTCTTCCAAACTGGAGAGAGAAGTGAAGACGATTTAACCCA	CGAAAGCCATGACCTCCGATCACTCGCCCACCTTTATCACCAGCACGAGGAACTCCTCGAAGTTAATTCCACCAT
SELP	Endogenous	NM_174183.2	NM_174183.2:1205	1206-1305	Bos taurus	GTGTCCAACCTCTTGGAGGTTCCAGTTATGAGTCCACATGCTGGTTCACATGTCATGAGGGATTCTCTTTATCCGGACCAGAAAGACTGGACTGTACTCC	TGTGAACCAGCATGTGGACTCATAACTGGAACCTCCAAGAGGTTGGACACCGATTGCTGCATTCCGCTCAACGCTTGAGGAAGTA	CGAAAGCCATGACCTCCGATCACTCTACAGTCCAGTCTTTCTGGTCCGGATAAAGAGAATCCCTCATGACA
CATHL6	Endogenous	NM_174832.2	NM_174832.2:322	323-422	Bos taurus	GCTGGTGAAGCAATGTGTAGGGACAGTCACTCTGGATGCGGTGAAAGGCAAAATTAACGTCACCTGCGAGGAGTTGCAGAGTGTTGGAAGATTTAAACGA	TGCCTTTCACCGCATCCAGAGTGACTGTCCCTACACATTGCTTCACCAGCTGAGGCTGTTAAAGCTGTAGCAACTCTTCCACGA	CGAAAGCCATGACCTCCGATCACTCTCGTTTAAATCTTCCAACACTCTGCAACTCCTCGCAGGTGACGTTAATTT
IL17D	Endogenous	XM_866648.5	XM_866648.5:2158	2159-2258	Bos taurus	GGCAGTGAGGTCAGAGCGTGGTATGTAAGGTCTGTGCCAATTCCCAGGTATCTGGCTAGTTTTAAGGGCTTCAGGAGCTATTAAGTGGGCAGACTTACAG	GGGAATTGGCACAGACCTTACATACCACGCTCTGACCTCACTGCCCTAGGACGCAAATCACTTGAAGAAGTGAAAGCGAG	CGAAAGCCATGACCTCCGATCACTCGCCCACTTAATAGCTCCTGAAGCCCTTAAAACTAGCCAGATACCT
LCN2	Endogenous	XM_605012.5	XM_605012.5:564	565-664	Bos taurus	GAAAAAGACGTACTTCAAGATCACCCTTTACGGGAGGACCAAGGAGCTGACCCCTGAAGTGAGGGAAAACTTCATCAACTTCGCCAAGTCCCTGGGCCTC	TCAGCTCCTTGGTCCTCCCGTAAAGGGTGATCTTGAAGTACGTCCACGCGATGACGTTCGTCAAGAGTCGCATAATCT	CGAAAGCCATGACCTCCGATCACTCCCAGGGACTTGGCGAAGTTGATGAAGTTTTCCCTCACTTCAGGGG
PGLYRP1	Endogenous	NM_174573.2	NM_174573.2:224	225-324	Bos taurus	CGTGCCAGAGGCAGGCCCAAAACGTGCAGTACTACCACGTGCGGGAGCGGGGCTGGTGCGACGTGGGCTACAATTTCCTGATCGGAGAAGATGGGCTCGT	CCGCTCCCGCACGTGGTAGTACTGCACGTTTTGGGCATTTGGAATGATGTGTACTGGGAATAAGACGACG	CGAAAGCCATGACCTCCGATCACTCCATCTTCTCCGATCAGGAAATTGTAGCCCACGTCGCACCAGCC
GOLGA5	Housekeeping	NM_001098007.1	NM_001098007.1:915	916-1015	Bos taurus	AGAATTAAACAAAGCAAGAGCAAGAGTTGAGAAGTGGAATGTTGACCATTCAAAGACTGATCGAATAACTCGAGAACTTCGAGCCCAAGTTGATGACCTG	AATGGTCAACATTCCACTTCTCAACTCTTGCTCTTGCTTTGTTTAATTCTCCTCAAGACCTAAGCGACAGCGTGACCTTGTTTCA	CGAAAGCCATGACCTCCGATCACTCCAGGTCATCAACTTGGGCTCGAAGTTCTCGAGTTATTCGATCAGTCTTTG
OSBPL2	Housekeeping	NM_001035020.2	NM_001035020.2:891	892-991	Bos taurus	CGTGATTATCGGCAAGCTCTGGATAGAGCAGTATGGGACAGTGGAGATTTTAAACCACAGGACTGGAGATAAGTGTGTGCTTCACTTTAAACCGTGTGGA	AAATCTCCACTGTCCCATACTGCTCTATCCAGAGCTTGCCGATAATCACGCATCCTCTTCTTTTCTTGGTGTTGAGAAGATGCTC	CGAAAGCCATGACCTCCGATCACTCTCCACACGGTTTAAAGTGAAGCACACACTTATCTCCAGTCCTGTGGTTTA
SMUG1	Housekeeping	NM_001014958.1	NM_001014958.1:477	478-577	Bos taurus	CGGTTCTGGGGCTTTTTCCGGAACCTCTGTGGACAGCCCGAGGTCTTCTTCCGTCACTGTTTCGTCCACAACCTGTGTCCGCTGCTCCTTCTGGCTCCCA	AAGAAGACCTCGGGCTGTCCACAGAGGTTCCGGAAAAAGCCCCAGAACCGCACAATTCTGCGGGTTAGCAGGAAGGTTAGGGAAC	CGAAAGCCATGACCTCCGATCACTCTGGGAGCCAGAAGGAGCAGCGGACACAGGTTGTGGACGAAACAGTGACGG
YWHAZ	Housekeeping	NM_174814.2	NM_174814.2:146	147-246	Bos taurus	CAAGGAGCTGAATTATCCAATGAGGAGAGGAATCTTCTCTCAGTTGCTTATAAAAATGTTGTAGGAGCCCGTAGGTCATCTTGGAGGGTCGTCTCCAGTA	TAAGCAACTGAGAGAAGATTCCTCTCCTCATTGGATAATTCAGCTCCTTGCTGTTGAGATTATTGAGCTTCATCATGACCAGAAG	CGAAAGCCATGACCTCCGATCACTCTACTGGAGACGACCCTCCAAGATGACCTACGGGCTCCTACAACATTTTTA
ACTB	Housekeeping	NM_173979.3	NM_173979.3:55	56-155	Bos taurus	CGCCTTCGCCGCCGGTCGACACCGCAACCAGTTCGCCATGGATGATGATATTGCTGCGCTCGTGGTCGACAACGGCTCCGGCATGTGCAAGGCCGGCTTC	TATCATCATCCATGGCGAACTGGTTGCGGTGTCGACCGGCGGCGAAGGCAAAGACGCCTATCTTCCAGTTTGATCGGGAAACT	CGAAAGCCATGACCTCCGATCACTCTTGCACATGCCGGAGCCGTTGTCGACCACGAGCGCAGCAA
